# Supplementary material for: The Influence of Starting Plant Material on Ni@C-Type Composites’ Characteristics
Source: Materials (Basel). 2025 Aug 12;18(16):3784. doi: 10.3390/ma18163784 (PMC12387519; doi:10.3390/ma18163784)
Supplement: Supplementary file 1 [file materials-18-03784-s001.zip]

Archive with 1 entries (1 files):
- materials-3763052-supplementary.pdf
